# Supplementary material for: Pacific decadal oscillation causes fewer near-equatorial cyclones in the North Indian Ocean
Source: Nat Commun. 2023 Aug 28;14:5099. doi: 10.1038/s41467-023-40642-x (PMC10462712; doi:10.1038/s41467-023-40642-x)
Supplement: Supplementary file 2 — Source Data [file 41467_2023_40642_MOESM2_ESM.xlsx]

## Sheet: Figure 1
FIGURE NUMBER	SOURCE DATA NAME	DATA																				CODE	LINK
Figure 1a	Cyclone eAtlas – IMD	Cyclone eAtlas – IMD, The tracks of the low latitudinal cyclones in the Bay of Bengal used in this figure is available in the archives of the India Meteorological Department (https://rsmcnewdelhi.imd.gov.in).																				Figure_1.R	https://github.com/Shintoroose/NIO_LLC_PDO/
Figure 1b	Cyclone eAtlas – IMD
Figure 1c	Cyclone eAtlas – IMD
Figure 1d	Cyclone eAtlas – IMD
Figure 1e	Cyclone eAtlas – IMD

## Sheet: Figure 2
FIGURE NUMBER	SOURCE DATA NAME	PAPRAMETER	DATA FILE	CODE	LINK
Figure 2a	ERSST	SEA SURFACE TEMPERATURE	ERSSTV5.nc	Figure_2.R	https://github.com/Shintoroose/NIO_LLC_PDO/
Figure 2b	EN4	TROPICAL CYCLONE HEAT POTENTIAL	TCHP_EN4.nc
Figure 2c	ERA5	RELATIVE HUMIDITY	era5RH.nc
Figure 2d	ERA5	VERTICAL WIND SHEAR	era5_VWS.nc
Figure 2e	ERA5	ABSOLUTE VORTICITY	era5_ETA.nc
Figure 2f	ERA5	GENESIS POTENTIAL INDEX	era5_GPI.nc

## Sheet: Figure 3
FIGURE NUMBER	SOURCE DATA NAME	PAPRAMETER	DATA FILE	CODE	LINK
Figure 3a	ERA5	VERTICAL WIND SHEAR	EpochalDiff_VSHEAR.nc	Figure_3.ncl	https://github.com/Shintoroose/NIO_LLC_PDO/
Figure 3b	ERA5	ABSOLUTE VORTICITY	EpochalDiff_ABSVORT.nc
Figure 3c	ERSST	SEA SURFACE TEMPERATURE	Epochal_Change_SST_1951_2010.nc
Figure 3c	ERA5	850 hPa WIND	Epochal_Change_UWND_1951_2010.nc & Epochal_Change_VWND_1951_2010.nc
Figure 3d	ERSST	SEA SURFACE TEMPERATURE	Epochal_Change_SST_1951_2010.nc
Figure 3d	ERA5	850 hPa WIND	Epochal_Change_UWND_1951_2010.nc & Epochal_Change_VWND_1951_2010.nc

## Sheet: Figure 4
FIGURE NUMBER	SOURCE DATA NAME	PAPRAMETER	DATA FILE													CODE	LINK
Figure 4a	ERA5	ABSOLUTE VORTICITY ZERO LOCATION	LatitudeChange_1951_2020.nc													Figure_4abc.R	https://github.com/Shintoroose/NIO_LLC_PDO/
Figure 4b	Cyclone eAtlas – IMD	NUMBER OF CYCLONES	The number of low latitudinal cyclones in the Bay of Bengal used in this figure is available in the archives of the India Meteorological Department (https://rsmcnewdelhi.imd.gov.in).
Figure 4c	PDO index & Cyclone eAtlas – IMD	PDO INDEX & NUMBER OF CYCLONES	http://research.jisao.washington.edu/pdo/PDO.latest.txt			https://rsmcnewdelhi.imd.gov.in
Figure 4d	ERA5	SEA SURFACE TEMPERATURE & 850 hPa WIND	reg_PDO_vs_SST_1951_2010.nc, reg_PDO_vs_U_1951_2010.nc & reg_PDO_vs_V_1951_2010.nc													Figure_4d.ncl

## Sheet: Figure 5
FIGURE NUMBER	SOURCE DATA NAME	PAPRAMETER	DATA FILE	CODE	LINK
Figure 5a	ERA5	850 hPa WIND	Anom_ELNINO_U850_1951_1980.nc & Anom_ELNINO_U850_1951_1980nc	Figure_5.ncl	https://github.com/Shintoroose/NIO_LLC_PDO/
Figure 5b	ERA5	850 hPa WIND	Anom_LANINA_U850_1951_1980.nc & Anom_LANINA_U850_1951_1980.nc
Figure 5c	ERA5	850 hPa WIND	Anom_NONENSO_U850_1951_1980.nc & Anom_NONENSO_U850_1951_1980.nc
Figure 5d	ERA5	850 hPa WIND	Anom_ELNINO_U850_1981_2010.nc & Anom_ELNINO_U850_1981_2010.nc
Figure 5e	ERA5	850 hPa WIND	Anom_LANINA_U850_1981_2010.nc & Anom_LANINA_U850_1981_2010.nc
Figure 5f	ERA5	850 hPa WIND	Anom_NONENSO_U850_1981_2010.nc & Anom_NONENSO_U850_1981_2010.nc

## Sheet: Figure S1
FIGURE NUMBER	SOURCE DATA NAME	PAPRAMETER	DATA															CODE	LINK
Figure S1	Cyclone eAtlas – IMD	NUMBER OF CYCLONES	The number of low latitudinal cyclones in the Bay of Bengal used in this figure is available in the archives of the India Meteorological Department (https://rsmcnewdelhi.imd.gov.in).															Figure_S1.R	https://github.com/Shintoroose/NIO_LLC_PDO/

## Sheet: Figure S2
FIGURE NUMBER	SOURCE DATA NAME	PAPRAMETER	DATA														CODE	LINK
Figure S2a	Cyclone eAtlas – IMD	TROPICAL CYCLONE DAYS DENSITY	Tropical cyclones in the Bay of Bengal used in this figure is available in the archives of the India Meteorological Department (https://rsmcnewdelhi.imd.gov.in).														Figure_S2.ncl	https://github.com/Shintoroose/NIO_LLC_PDO/
Figure S2b	Cyclone eAtlas – IMD	TROPICAL CYCLONE DAYS DENSITY
Figure S2c	IBTrACS	TROPICAL CYCLONE DAYS DENSITY	https://www.ncei.noaa.gov/data/international-best-track-archive-for-climate-stewardship-ibtracs/v04r00/access/csv/ibtracs.NI.list.v04r00.csv
Figure S2d	IBTrACS	TROPICAL CYCLONE DAYS DENSITY

## Sheet: Figure S3
FIGURE NUMBER	SOURCE DATA NAME	PAPRAMETER	DATA															CODE	LINK
Figure S3a	Cyclone eAtlas – IMD	NUMBER OF CYCLONES	The number of low latitudinal cyclones in the Bay of Bengal used in this figure is available in the archives of the India Meteorological Department (https://rsmcnewdelhi.imd.gov.in).															Figure_S3.R	https://github.com/Shintoroose/NIO_LLC_PDO/
Figure S3b	Cyclone eAtlas – IMD	NUMBER OF CYCLONES

## Sheet: Figure S4
FIGURE NUMBER	SOURCE DATA NAME	PAPRAMETER																CODE	LINK
Figure S4	Cyclone eAtlas – IMD	NUMBER OF CYCLONES	The number of low latitudinal cyclones in the Bay of Bengal used in this figure is available in the archives of the India Meteorological Department (https://rsmcnewdelhi.imd.gov.in).															Figure_S4.R	https://github.com/Shintoroose/NIO_LLC_PDO/

## Sheet: Figure S5
FIGURE NUMBER	SOURCE DATA NAME	PAPRAMETER	DATA
Figure S4	Cyclone eAtlas – IMD	NUMBER OF CYCLONES	The number of low latitudinal cyclones in the Bay of Bengal used in this figure is available in the archives of the India Meteorological Department (https://rsmcnewdelhi.imd.gov.in).															CODE	LINK
																		Figure_S5.R	https://github.com/Shintoroose/NIO_LLC_PDO/

[truncated: 6 more sheets: Figure S6, Figure S7, Figure S8, Figure S9, Figure S10, Figure S11]
